# Supplementary material for: Dysbiosis not observed in Canadian horses with free fecal liquid (FFL) using 16S rRNA sequencing
Source: Sci Rep. 2024 Jun 5;14:12903. doi: 10.1038/s41598-024-63868-1 (PMC11153561; doi:10.1038/s41598-024-63868-1)
Supplement: Supplementary file 6 — Supplementary Table S1. [file 41598_2024_63868_MOESM6_ESM.xlsx]

## Sheet: Sample Information
		Collection Information			Animal Information					Feeding Information			General Information
Sample ID		Collection Date	Collection Method		Age	Breed	Sex	FFL Present		General Feed	Additional Feed		Geographical Location	Farm Environment	Other Animal Proximity	SRA Accession Number (PRJNA1034666)
Equine 1		09/22/2020	Rectal Grab		17	Pony Cross/Mix	M	Yes		Timothy/Hay	Apples/Carrots (training)		Richmond (site 1)	Dry Lot	Yes, Horses	SRX22340959
Equine 2		09/22/2020	Rectal Grab		7	Welsh x Hackney	M	Yes		Timothy/Hay	Apples/Carrots (training)		Richmond (site 1)	Dry Lot	Yes, Horses	SRX22340960
Equine 3		09/22/2020	Rectal Grab		10	Welsh	F	Yes		Timothy/Hay	Apples Only		Richmond (site 1)	Dry Lot	Yes, Horses	SRX22340971
Equine 4		09/22/2020	Rectal Grab		15	Halflinger	M	No		Timothy	Apples/Carrots/Bananas		Richmond (site 1)	Dry Lot	Yes, Horses	SRX22340977
Equine 5		09/22/2020	Rectal Grab		22	Shetland Pony	F	Yes		Timothy/Hay+Grain (beet pulp, Step 6, and Fatsmart)	Apples Only		Richmond (site 1)	Dry Lot	Yes, Horses	SRX22340978
Equine 6		09/22/2020	Rectal Grab		10	Fjord x Morgan	M	No		Timothy	Apples + Carrots		Richmond (site 1)	Dry Lot	Yes, Horses	SRX22340979
Equine 7		09/22/2020	Rectal Grab		16	Warmblood	M	No		Timothy/Hay+Grain (beet pulp, Step 6, and Fatsmart)	Apples + Carrots		Richmond (site 1)	Dry Lot	Yes, Horses	SRX22340980
Equine 8		09/22/2020	Rectal Grab		12	Rocky Mountain Horse	F	Yes		Profibre Crunch+Probiotics+Soaked Beet Pulp+Orchard Grass/Glfulfn mix (feeder)	1 sm scoop Flax seed (PM)		Maple Ridge (site 1)	Small paddock and pasture	Yes, 1 Horse	SRX22340981
Equine 9		09/22/2020	Rectal Grab		17	Quarter Horse	F	Yes		low-sugar Timothy Hay	.5 cup Beet pulp, 1.5 tsp Salt, 1 Standmuffin cookie, 6 Step 5 cookies, Psyllium husks, Carrots		Langley (site 1)	Dry Lot Paddock	Yes, Horses and Chickens	SRX22340982
Equine 10		09/22/2020	Rectal Grab		18	Azteca	F	No		low-sugar Timothy Hay	Carrots, Standmuffin cookies (1/day)		Langley (site 1)	Dry Lot Paddock	Yes, Horses and Chickens	SRX22340983
Equine 11		09/22/2020	Rectal Grab		26	Through Breed	M	Yes		Local Hay	Timothy Hay pellets, Mash (Hoffren's flax, salt, soyahaul pellets, camelina oil)		Matsqui Flats (site 1)	Nearby Fraser River, Pasture (day), Stall (night)	Yes, Horses and Dogs	SRX22340961
Equine 12		09/22/2020	Rectal Grab		11	Apende (unknown) x Quarter Horse	F	No		Local Hay, Dush corn oil + apple cider	Soybean Meal, Fibes Max, Scoop Fernier's Choice		Matsqui Flats (site 1)	Nearby Fraser River, Pasture (day), Stall (night)	Yes, Horses and Dogs	SRX22340962
Equine 13		09/22/2020	Rectal Grab		29	Warmblood	M	Yes		Pasture Grass (6wks) + Hay (finished 1 wk prior to collection)	Salt Blocks in field		Abbotsford (site 1)	Pasture	Yes, Horses and Dogs	SRX22340963
Equine 14		09/22/2020	Rectal Grab		6	Throughbred	M	No		Pasture Grass (6wks) + Hay (finished 1 wk prior to collection)	Salt Blocks in field		Abbotsford (site 1)	Pasture	Yes, Horses and Dogs	SRX22340964
Equine 15		09/17/2020	Rectal Grab		16	Hanavarian	F	Yes		Alfalfa Grass mix	Alfalfa cubes, multi vit, grain, pellete feed		Surrey (site 1)	Large Boarding Facility	Yes, Horses	SRX22340965
Equine 16		09/17/2020	Rectal Grab		2	German Riding Pony	F	Yes		Local 2nd cut hay	beet pulp, flax, maintenance pellets, salt, Hoffman's vit/min		Abbotsford (site 2)	Boarding Stable - outdoor holding	Yes, Horses	SRX22340966
Equine 17		09/17/2020	Rectal Grab		11	Gypsy Banner	F	No		Local 2nd cut hay	beet pulp, alphafa cubes and hemp oil, some grazing, kelp once in awhile		Abbotsford (site 3)	Small paddock and pasture	Yes, Equine 23	SRX22340967
Equine 18		09/17/2020	Rectal Grab		9	Welsch Cross (Pony)	F	Yes		Local 2nd cut hay	beet pulp, flax, maintenance pellets, salt, Hoffman's vit/min		Abbotsford (site 2)	Boarding Stable - outdoor holding	Yes, Horses	SRX22340968
Equine 19		09/17/2020	Rectal Grab		4	Oldenberg	M	No		Local 2nd cut hay	beet pulp, flax, maintenance pellets, salt		Abbotsford (site 2)	Boarding Stable - outdoor holding	Yes, Horses	SRX22340969
Equine 20		09/17/2020	Rectal Grab		21	Quarter Horse	M	No		Timothy and Alfalfa Alberta hay	fibre FX, salt, equine choice, and "G formula"		Langley (site 2)	Large Boarding Facility	Yes, Horses	SRX22340970
Equine 21		09/17/2020	Rectal Grab		23	Quarter Horse	F	Yes		Timothy and Alfalfa Alberta hay	fibre FX, salt, equine choice, and "G formula"		Langley (site 2)	Large Boarding Facility	Yes, Horses	SRX22340972
Equine 22		09/17/2020	Rectal Grab		17	Swedish Warm Blood	M	No		Alfalfa Grass mix	multi vit, grain, pellete feed		Surrey (site 1)	Large Boarding Facility	Yes, Horses	SRX22340973
Equine 23		09/17/2020	Rectal Grab		20	Mustang	M	Yes		Local 2nd cut hay	beet pulp, alphafa cubes and hemp oil, some grazing, kelp once in awhile		Abbotsford (site 3)	Small paddock and pasture	Yes, only Equine 17	SRX22340974
Equine 24		09/18/2020	Rectal Grab		13	Canadian Warmblood	F	Yes		Timothy Hay, Pasture, All Phase Pellets, Equi-Cal	-		Langley (site 3)	Stalls, crusher dust paddocks, pasture	Yes, Horses and Chickens	SRX22340975
Equine 25		09/18/2020	Rectal Grab		11	Canadian Warmblood	F	No		Timothy Hay, Alfalfa hay, Pasture, Step 1 Grain, Probiotics	-		Langley (site 3)	Stalls, crusher dust paddocks, pasture	Yes, Horses and Chickens	SRX22340976

## Sheet: Confidential Names
Horse Name	Sample ID Number
Teepee	Equine 1
Alvin	Equine 2
Maggie	Equine 3
Maestro	Equine 4
Butters	Equine 5
Levi	Equine 6
Luke	Equine 7
Java	Equine 8
Mira	Equine 9
Arwen	Equine 10
Codee	Equine 11
Emma	Equine 12
Jonah	Equine 13
Whisper	Equine 14
Wayana	Equine 15
Bijoux	Equine 16
Hannah	Equine 17
Miata	Equine 18
Milo	Equine 19
Pinball	Equine 20
Roxy	Equine 21
Rubix	Equine 22
Sundance	Equine 23
Rainy	Equine 24
L'aire	Equine 25
